# Supplementary material for: Mazdutide Ameliorates Metabolic Dysfunction-Associated Steatotic Liver Disease by Modulating Endoplasmic Reticulum Stress, Improving Lipid Metabolism and Alleviating Inflammation
Source: Pharmaceuticals (Basel). 2026 Feb 26;19(3):371. doi: 10.3390/ph19030371 (PMC13028924; doi:10.3390/ph19030371)
Supplement: Supplementary file 1 [file pharmaceuticals-19-00371-s001.zip]

Archive with 1 entries (1 files):
- pharmaceuticals-4122367-supplementary.pdf
